# Supplementary material for: Evidence of Inflammatory Network Disruption in Chronic Venous Disease: An Analysis of Circulating Cytokines and Chemokines
Source: Biomedicines. 2025 Jan 9;13(1):150. doi: 10.3390/biomedicines13010150 (PMC11763091; doi:10.3390/biomedicines13010150)
Supplement: Supplementary file 1 [file biomedicines-13-00150-s001.zip]

Archive with 1 entries (1 files):
- biomedicines-3383882-supplementary.pdf
